# Supplementary material for: Purcell Effect and Beaming of Emission in Hybrid AlGaAs Nanowires with GaAs Quantum Dots
Source: Nanomaterials (Basel). 2021 Oct 29;11(11):2894. doi: 10.3390/nano11112894 (PMC8617613; doi:10.3390/nano11112894)
Supplement: Supplementary file 1 [file nanomaterials-11-02894-s001.zip]

Archive with 1 entries (1 files):
- nanomaterials-1421369-supplementary.pdf
